# Supplementary material for: Exploring the Antimicrobial Potential of Hallachrome, a Defensive Anthraquinone from the Marine Worm Halla parthenopeia (Polychaeta)
Source: Mar Drugs. 2024 Aug 24;22(9):380. doi: 10.3390/md22090380 (PMC11433307; doi:10.3390/md22090380)
Supplement: Supplementary file 1 [file marinedrugs-22-00380-s001.zip]

Archive with 1 entries (1 files):
- marinedrugs-3105131-supplementary.pdf
